# Supplementary material for: Beyond sequencing: re-visiting annotations for PJL as a test case
Source: BMC Res Notes. 2019 Jul 31;12:467. doi: 10.1186/s13104-019-4508-5 (PMC6670121; doi:10.1186/s13104-019-4508-5)
Supplement: Supplementary file 1 — Additional file 1. Overview of the status of sequenced PJL samples, This file contains information regarding the sequencing, family data (trio statuses) and analysis of PJL samples. [file 13104_2019_4508_MOESM1_ESM.xlsx]

## Sheet: PJL_Sequencing_Status
Sample Name†	Population	Center	Platform	Total Sequence	Aligned Non Duplicated Coverage	Passed QC	Center	Platform	Total Sequence	% Targets Covered to 20x or greater	Passed QC	In Final Phase Variant Calling
HG01583	PJL	WUGSC	ILLUMINA	16833854700	5.62	1	WUGSC	ILLUMINA	7127087800	0.883819	1	1
HG01586	PJL	WUGSC	ILLUMINA	16207429900	5.35	1	WUGSC	ILLUMINA	5903953300	0.82979	1	1
HG01589	PJL	WUGSC	ILLUMINA	17440779800	5.65	1	WUGSC	ILLUMINA	6464844700	0.851673	1	1
HG01590	PJL	WUGSC	ILLUMINA	17643411400			WUGSC	ILLUMINA	5513365700
HG01593	PJL	WUGSC	ILLUMINA	17075223600	5.73	1	WUGSC	ILLUMINA	6064883600	0.841085	1	1
HG01594	PJL
HG02490	PJL	BI	ILLUMINA	37733508494	11.77	1	BI	ILLUMINA	7587113516	0.881965	1	1
HG02491	PJL	BI	ILLUMINA	33351449168	10.42	1	BI	ILLUMINA	8217265996	0.92307	1	1
HG02492	PJL
HG02493	PJL	BGI	ILLUMINA	28215807500	9.28	1	BGI	ILLUMINA	13910571700	0.926491	1	1
HG02494	PJL	BGI	ILLUMINA	21931533600	7.43	1	BGI	ILLUMINA	15699012800	0.945106	1	1
HG02495	PJL
HG02597	PJL	WUGSC	ILLUMINA	15054593900	5.07	1	WUGSC	ILLUMINA	5779061200	0.818893	1	1
HG02599	PJL
HG02600	PJL	BI	ILLUMINA	32798943111	10.17	1	BI	ILLUMINA	7233898196	0.910261	1	1
HG02601	PJL	BI	ILLUMINA	36266469960	11.26	1	BI	ILLUMINA	7753120468	0.89009	1	1
HG02602	PJL
HG02603	PJL	BI	ILLUMINA	37971000702	11.82	1	BI	ILLUMINA	7469070620	0.914883	1	1
HG02604	PJL	BI	ILLUMINA	27765518120	8.62	1	BI	ILLUMINA	7959310900	0.915747	1	1
HG02605	PJL
HG02648	PJL	BGI	ILLUMINA	24491957300	8.2	1	BGI	ILLUMINA	13579113900	0.94291	1	1
HG02649	PJL	BGI	ILLUMINA	20615152900	6.93	1	BGI	ILLUMINA	13584236200	0.944079	1	1
HG02650	PJL
HG02651	PJL	BGI	ILLUMINA	24003284700	8.05	1	BGI	ILLUMINA	14750214100	0.94923	1	1
HG02652	PJL	BGI	ILLUMINA	24322297500	8.15	1	BGI	ILLUMINA	16508430000	0.95252	1	1
HG02653	PJL
HG02654	PJL	BI	ILLUMINA	32536263422	10.13	1	BI	ILLUMINA	7934456620	0.91595	1	1
HG02655	PJL	BI	ILLUMINA	30054526570	9.49	1	BI	ILLUMINA	7193518408	0.909459	1	1
HG02656	PJL
HG02657	PJL	BI	ILLUMINA	28521461104	8.75	1	BI	ILLUMINA	8927197120	0.884123	1	1
HG02658	PJL	BI	ILLUMINA	33170289609	10.39	1	BI	ILLUMINA	7244340520	0.897859	1	1
HG02659	PJL
HG02660	PJL	BI	ILLUMINA	29093545607	9.06	1	BI	ILLUMINA	7122987064	0.878053	1	1
HG02661	PJL	BI	ILLUMINA	34201394064	10.69	1	BI	ILLUMINA	7278494768	0.908867	1	1
HG02662	PJL
HG02681	PJL	BGI	ILLUMINA	22346514400	7.43	1	BGI	ILLUMINA	10106141800	0.92211	1	1
HG02682	PJL	BGI	ILLUMINA	21488871800	7.17	1	BGI	ILLUMINA	11760516800	0.939354	1	1
HG02683	PJL
HG02684	PJL	BI	ILLUMINA	29513058399	9.21	1	BI	ILLUMINA	7124856664	0.907241	1	1
HG02685	PJL	BI	ILLUMINA	28549804633	8.91	1	BI	ILLUMINA	7924814728	0.919659	1	1
HG02686	PJL
HG02687	PJL	BI	ILLUMINA	33427757597	10.47	1	BI	ILLUMINA	7423237908	0.91519	1	1
HG02688	PJL	BI	ILLUMINA	37655129767	11.62	1	BI	ILLUMINA	6669515128	0.901629	1	1
HG02689	PJL
HG02690	PJL	BGI	ILLUMINA	24927066800	8.24	1	BGI	ILLUMINA	12718446200	0.941797	1	1
HG02691	PJL	BGI	ILLUMINA	22465963400	7.42	1	BGI	ILLUMINA	12542583300	0.941935	1	1
HG02692	PJL
HG02694	PJL	WUGSC	ILLUMINA	13265668200	4.39	1	WUGSC	ILLUMINA	7274607100	0.857147	1	1
HG02696	PJL	BI	ILLUMINA	33058960541	10.45	1	BI	ILLUMINA	6801576604	0.900098	1	1
HG02697	PJL	BI	ILLUMINA	34080698559	10.5	1	BI	ILLUMINA	7053940456	0.91013	1	1
HG02698	PJL
HG02699	PJL	BGI	ILLUMINA	28561710700	9.53	1	BGI	ILLUMINA	11382485800	0.93511	1	1
HG02700	PJL	BGI	ILLUMINA	24895039100	8.32	1	BGI	ILLUMINA	13524062900	0.940846	1	1
HG02701	PJL
HG02724	PJL	BI	ILLUMINA	30761938145	9.57	1	BI	ILLUMINA	8334700968	0.921608	1	1
HG02725	PJL	BI	ILLUMINA	34968962249	10.8	1	BI	ILLUMINA	7645814092	0.918327	1	1
HG02726	PJL
HG02727	PJL	BI	ILLUMINA	27965001604	8.58	1	BI	ILLUMINA	8204918732	0.912255	1	1
HG02728	PJL	BI	ILLUMINA	29487936063	9.17	1	BI	ILLUMINA	7664853536	0.9174	1	1
HG02729	PJL
HG02731	PJL	WUGSC	ILLUMINA	14589650300	4.79	1	WUGSC	ILLUMINA	7737637700	0.900256	1	1
HG02733	PJL	BI	ILLUMINA	34335727094	10.69	1	BI	ILLUMINA	7274239832	0.9136	1	1
HG02734	PJL	BI	ILLUMINA	33066543621	10.42	1	BI	ILLUMINA	8097703024	0.922736	1	1
HG02735	PJL
HG02736	PJL	BGI	ILLUMINA	23424830500	7.79	1	BGI	ILLUMINA	12946877800	0.94419	1	1
HG02737	PJL	BGI	ILLUMINA	22347154700	7.63	1	BGI	ILLUMINA	20418562100	0.956347	1	1
HG02738	PJL
HG02774	PJL	BGI	ILLUMINA	23099754200	7.82	1	BGI	ILLUMINA	15960017100	0.939799	1	1
HG02775	PJL	BGI	ILLUMINA	22588478500	7.69	1	BGI	ILLUMINA	14980562200	0.950852	1	1
HG02776	PJL
HG02778	PJL	WUGSC	ILLUMINA	17208789700	5.78	1	WUGSC	ILLUMINA	7344786700	0.879744	1	1
HG02779	PJL
HG02780	PJL	WUGSC	ILLUMINA	17236305100	5.8	1	WUGSC	ILLUMINA	5462154600	0.77755	1	1
HG02781	PJL	WUGSC	ILLUMINA	18668520900			WUGSC	ILLUMINA	4650568900
HG02783	PJL	BI	ILLUMINA	31649068110	9.85	1	BI	ILLUMINA	8431940080	0.922806	1	1
HG02784	PJL	BI	ILLUMINA	31933538751	10	1	BI	ILLUMINA	7834802380	0.853067	1	1
HG02785	PJL
HG02786	PJL	BI	ILLUMINA	31023795593	9.6	1	BI	ILLUMINA	7796462432	0.916971	1	1
HG02787	PJL	BI	ILLUMINA	31463237907	9.77	1	BI	ILLUMINA	7294190212	0.911674	1	1
HG02788	PJL
HG02789	PJL	BI	ILLUMINA	32985318613	10.3	1	BI	ILLUMINA	6792223360	0.899241	1	1
HG02790	PJL	BI	ILLUMINA	33044217167	10.29	1	BI	ILLUMINA	7580531308	0.916338	1	1
HG02791	PJL
HG02792	PJL	BGI	ILLUMINA	23491069700	7.94	1	BGI	ILLUMINA	13721928200	0.945979	1	1
HG02793	PJL	BGI	ILLUMINA	29438045400	9.84	1	BGI	ILLUMINA	14282818700	0.946502	1	1
HG02794	PJL
HG03015	PJL	BGI	ILLUMINA	20115054400	6.62	1	BGI	ILLUMINA	11076523700	0.935433	1	1
HG03016	PJL	BGI	ILLUMINA	26961855700	8.97	1	BGI	ILLUMINA	16427161500	0.950458	1	1
HG03017	PJL
HG03018	PJL	WUGSC	ILLUMINA	17800889000	5.92	1	WUGSC	ILLUMINA	5949581600	0.839645	1	1
HG03019	PJL	WUGSC	ILLUMINA	16409151900	5.43	1	WUGSC	ILLUMINA	5998165700	0.848232	1	1
HG03021	PJL	WUGSC	ILLUMINA	15653934600	5.22	1	WUGSC	ILLUMINA	6006319400	0.845861	1	1
HG03022	PJL	WUGSC	ILLUMINA	13177547400	4.44	1	WUGSC	ILLUMINA	5447775900	0.825377	1	1
HG03023	PJL
HG03228	PJL	BGI	ILLUMINA	24396939700	8.17	1	BGI	ILLUMINA	15175097600	0.944437	1	1
HG03229	PJL	BGI	ILLUMINA	23247735800	7.71	1	BGI	ILLUMINA	16606731800	0.946796	1	1
HG03230	PJL
HG03234	PJL	SC	ILLUMINA	22281859900	7.79	1	BGI	ILLUMINA	15946651700	0.952641	1	1
HG03235	PJL	SC	ILLUMINA	19139397100	6.72	1	BGI	ILLUMINA	15883177900	0.952228	1	1
HG03236	PJL
HG03237	PJL	BGI	ILLUMINA	23533353500	7.86	1	BGI	ILLUMINA	15054336600	0.947373	1	1
HG03238	PJL	BGI	ILLUMINA	25659667400	8.49	1	BGI	ILLUMINA	13807813500	0.938681	1	1
HG03239	PJL
HG03487	PJL	SC	ILLUMINA	15738171100			BI	ILLUMINA	6456785494
HG03488	PJL	SC	ILLUMINA	17407828200	6.03	1	BI	ILLUMINA	5873867905	0.889861	1	1
HG03489	PJL
HG03490	PJL	SC	ILLUMINA	21785330100	7.55	1	WUGSC	ILLUMINA	7402959600	0.89185	1	1
HG03491	PJL	SC	ILLUMINA	16934526600	5.87	1	WUGSC	ILLUMINA	7108454400	0.889742	1	1
HG03492	PJL
HG03618	PJL	SC	ILLUMINA	17374923700			WUGSC	ILLUMINA	6491515700
HG03619	PJL	BGI	ILLUMINA	24709326800	8.35	1	BGI	ILLUMINA	32381905300	0.966363	1	1
HG03620	PJL
HG03621	PJL	WUGSC	ILLUMINA	28065811820			WUGSC	ILLUMINA	6500114900
HG03624	PJL	WUGSC	ILLUMINA	28738076348	9.55	1	WUGSC	ILLUMINA	9279969400	0.923636	1	1
HG03625	PJL	WUGSC	ILLUMINA	30075807267	10.01	1	WUGSC	ILLUMINA	7379533300	0.896028	1	1
HG03626	PJL
HG03629	PJL	ILLUMINA	ILLUMINA	19367403400	6.89	1	WUGSC	ILLUMINA	10848815300	0.936072	1	1
HG03631	PJL	ILLUMINA	ILLUMINA	20302216100	7.22	1	WUGSC	ILLUMINA	7683904500	0.899852	1	1
HG03633	PJL	BGI	ILLUMINA	25815871400	8.64	1
HG03634	PJL	BGI	ILLUMINA	25354184700	8.55	1	BGI	ILLUMINA	15127857800	0.946314	1	1
HG03635	PJL
HG03636	PJL	WUGSC	ILLUMINA	14695870100	4.89	1	WUGSC	ILLUMINA	7428826800	0.890091	1	1
HG03638	PJL
HG03639	PJL	WUGSC	ILLUMINA	27969088570			WUGSC	ILLUMINA	7298198100
HG03640	PJL	WUGSC	ILLUMINA	27278519377	9.1	1	WUGSC	ILLUMINA	7414939900	0.892128	1	1
HG03641	PJL
HG03649	PJL	WUGSC	ILLUMINA	29749269764	9.85	1	WUGSC	ILLUMINA	5650231400	0.830163	1	1
HG03650	PJL	WUGSC	ILLUMINA	28724835029			WUGSC	ILLUMINA	5861047600
HG03651	PJL
HG03652	PJL	WUGSC	ILLUMINA	26912769976	8.89	1	WUGSC	ILLUMINA	6836423400	0.874637	1	1
HG03653	PJL	WUGSC	ILLUMINA	28354215560	9.51	1	WUGSC	ILLUMINA	5968881500	0.84168	1	1
HG03654	PJL
HG03656	PJL	WUGSC	ILLUMINA	27799612528			WUGSC	ILLUMINA	6998065700
HG03657	PJL
HG03660	PJL	ILLUMINA	ILLUMINA	21703478400	7.72	1	BI	ILLUMINA	6267449493	0.894542	1	1
HG03663	PJL	ILLUMINA	ILLUMINA	26578863000	9.43	1	BI	ILLUMINA	6419972393	0.90112	1	1
HG03667	PJL	BGI	ILLUMINA	23212734700	7.83	1	BGI	ILLUMINA	15880132900	0.953163	1	1
HG03668	PJL	BGI	ILLUMINA	23970261000	8.12	1	BGI	ILLUMINA	15841687100	0.954416	1	1
HG03669	PJL
HG03699	PJL	BGI	ILLUMINA	22740184700			BGI	ILLUMINA	19708034800
HG03700	PJL	BGI	ILLUMINA	21358671400			BGI	ILLUMINA	12812560000
HG03701	PJL
HG03702	PJL	BGI	ILLUMINA	25884457300	8.72	1	BGI	ILLUMINA	9354157200	0.903657	1	1
HG03703	PJL	BGI	ILLUMINA	22625301100	7.65	1	BGI	ILLUMINA	11902958100	0.925927	1	1
HG03704	PJL
HG03705	PJL	WUGSC	ILLUMINA	15726158700	5.25	1	WUGSC	ILLUMINA	7328238700	0.888488	1	1
HG03706	PJL	WUGSC	ILLUMINA	15546150500	5.23	1	WUGSC	ILLUMINA	7794637700	0.907327	1	1
HG03707	PJL
HG03708	PJL	BGI	ILLUMINA	20977765800	7.11	1	BGI	ILLUMINA	17007879800	0.949103	1	1
HG03709	PJL	BGI	ILLUMINA	25192799400	8.52	1	BGI	ILLUMINA	13231646100	0.947438	1	1
HG03710	PJL
HG03761	PJL	WUGSC	ILLUMINA	15205268200			WUGSC	ILLUMINA	4041599700
HG03762	PJL	WUGSC	ILLUMINA	15325536700	5.14	1	WUGSC	ILLUMINA	8017904000	0.904764	1	1
HG03763	PJL
HG03765	PJL	WUGSC	ILLUMINA	16012605700	5.37	1	WUGSC	ILLUMINA	7051798300	0.890546	1	1
HG03766	PJL
HG03767	PJL	WUGSC	ILLUMINA	15952563100	5.36	1	WUGSC	ILLUMINA	9486735700	0.927027	1	1
HG03769	PJL
All the detailed description of the sequenced subjects (sample collection, sample quantity, sample cell lines, phenotype, etc.,) are available on following weblinks:
http://www.internationalgenome.org/sample_collection_principles
http://www.internationalgenome.org/faq/can-i-get-cell-lines-1000-genomes-samples/
https://www.coriell.org/0/Sections/Search/Panel_Detail.aspx?Ref=MGP00020
https://www.coriell.org/0/Sections/Collections/NHGRI/1000Punjabi.aspx?PgId=763

## Sheet: PJL_Family _Status
Sample Name	Family ID	Sex	Relationship	Biosample ID	Population Code	Population Description	Superpopulation Code	Superpopulation Name	Unexpected Parent/Child	Non Paternity	Siblings	Grandparents	Avuncular	Half Siblings	Unknown Second Order	Third Order	Other Comments	Data Collections
HG01583	PK02	male	father	SAME1839895	PJL	Punjabi in Lahore,Pakistan	SAS	South Asian										1000 Genomes on GRCh38,1000 Genomes phase 3 release
HG01586	PK03	male	father	SAME1839879	PJL	Punjabi in Lahore,Pakistan	SAS	South Asian										1000 Genomes on GRCh38,1000 Genomes phase 3 release
HG01589	PK04	male	father	SAME1839859	PJL	Punjabi in Lahore,Pakistan	SAS	South Asian										1000 Genomes on GRCh38,1000 Genomes phase 3 release
HG01590	PK04	female	mother	SAME1839651	PJL	Punjabi in Lahore,Pakistan	SAS	South Asian										1000 Genomes on GRCh38
HG01593	PK05	female	mother	SAME1839634	PJL	Punjabi in Lahore,Pakistan	SAS	South Asian										1000 Genomes on GRCh38,1000 Genomes phase 3 release
HG01594	PK05	male	child	SAME1839631	PJL	Punjabi in Lahore,Pakistan	SAS	South Asian
HG02490	PK06	male	father	SAME1839625	PJL	Punjabi in Lahore,Pakistan	SAS	South Asian										1000 Genomes on GRCh38,1000 Genomes phase 3 release
HG02491	PK06	female	mother	SAME1839617	PJL	Punjabi in Lahore,Pakistan	SAS	South Asian										1000 Genomes on GRCh38,1000 Genomes phase 3 release
HG02492	PK06	male	child	SAME1839610	PJL	Punjabi in Lahore,Pakistan	SAS	South Asian										1000 Genomes phase 3 release
HG02493	PK07	male	father	SAME1839704	PJL	Punjabi in Lahore,Pakistan	SAS	South Asian										1000 Genomes on GRCh38,1000 Genomes phase 3 release
HG02494	PK07	female	mother	SAME1839698	PJL	Punjabi in Lahore,Pakistan	SAS	South Asian										1000 Genomes on GRCh38,1000 Genomes phase 3 release
HG02495	PK07	female	child	SAME1839694	PJL	Punjabi in Lahore,Pakistan	SAS	South Asian
HG02597	PK08	male	father	SAME1839199	PJL	Punjabi in Lahore,Pakistan	SAS	South Asian										1000 Genomes on GRCh38,1000 Genomes phase 3 release
HG02599	PK08	male	child	SAME1839266	PJL	Punjabi in Lahore,Pakistan	SAS	South Asian
HG02600	PK09	male	father	SAME1840302	PJL	Punjabi in Lahore,Pakistan	SAS	South Asian										1000 Genomes on GRCh38,1000 Genomes phase 3 release
HG02601	PK09	female	mother	SAME1840293	PJL	Punjabi in Lahore,Pakistan	SAS	South Asian										1000 Genomes on GRCh38,1000 Genomes phase 3 release
HG02602	PK09	male	child	SAME1840290	PJL	Punjabi in Lahore,Pakistan	SAS	South Asian										1000 Genomes phase 3 release
HG02603	PK10	male	father	SAME1840287	PJL	Punjabi in Lahore,Pakistan	SAS	South Asian										1000 Genomes on GRCh38,1000 Genomes phase 3 release
HG02604	PK10	female	mother	SAME1840282	PJL	Punjabi in Lahore,Pakistan	SAS	South Asian										1000 Genomes on GRCh38,1000 Genomes phase 3 release
HG02605	PK10	female	child	SAME1840277	PJL	Punjabi in Lahore,Pakistan	SAS	South Asian										1000 Genomes phase 3 release
HG02648	PK11	male	father	SAME1839751	PJL	Punjabi in Lahore,Pakistan	SAS	South Asian										1000 Genomes on GRCh38,1000 Genomes phase 3 release
HG02649	PK11	female	mother	SAME1839852	PJL	Punjabi in Lahore,Pakistan	SAS	South Asian										1000 Genomes on GRCh38,1000 Genomes phase 3 release
HG02650	PK11	male	child	SAME1839550	PJL	Punjabi in Lahore,Pakistan	SAS	South Asian
HG02651	PK12	male	father	SAME1839544	PJL	Punjabi in Lahore,Pakistan	SAS	South Asian										1000 Genomes on GRCh38,1000 Genomes phase 3 release
HG02652	PK12	female	mother	SAME1839541	PJL	Punjabi in Lahore,Pakistan	SAS	South Asian										1000 Genomes on GRCh38,1000 Genomes phase 3 release
HG02653	PK12	female	child	SAME1839537	PJL	Punjabi in Lahore,Pakistan	SAS	South Asian
HG02654	PK13	male	father	SAME1839530	PJL	Punjabi in Lahore,Pakistan	SAS	South Asian										1000 Genomes on GRCh38,1000 Genomes phase 3 release
HG02655	PK13	female	mother	SAME1839526	PJL	Punjabi in Lahore,Pakistan	SAS	South Asian										1000 Genomes on GRCh38,1000 Genomes phase 3 release
HG02656	PK13	male	child	SAME1839607	PJL	Punjabi in Lahore,Pakistan	SAS	South Asian										1000 Genomes phase 3 release
HG02657	PK14	male	father	SAME1839600	PJL	Punjabi in Lahore,Pakistan	SAS	South Asian										1000 Genomes on GRCh38,1000 Genomes phase 3 release
HG02658	PK14	female	mother	SAME1839597	PJL	Punjabi in Lahore,Pakistan	SAS	South Asian										1000 Genomes on GRCh38,1000 Genomes phase 3 release
HG02659	PK14	female	child	SAME1839590	PJL	Punjabi in Lahore,Pakistan	SAS	South Asian										1000 Genomes phase 3 release
HG02660	PK15	male	father	SAME1839672	PJL	Punjabi in Lahore,Pakistan	SAS	South Asian										1000 Genomes on GRCh38,1000 Genomes phase 3 release
HG02661	PK15	female	mother	SAME1839667	PJL	Punjabi in Lahore,Pakistan	SAS	South Asian										1000 Genomes on GRCh38,1000 Genomes phase 3 release
HG02662	PK15	female	child	SAME1839662	PJL	Punjabi in Lahore,Pakistan	SAS	South Asian										1000 Genomes phase 3 release
HG02681	PK16	male	father	SAME1839304	PJL	Punjabi in Lahore,Pakistan	SAS	South Asian								HG02682		1000 Genomes on GRCh38,1000 Genomes phase 3 release
HG02682	PK16	female	mother	SAME1839300	PJL	Punjabi in Lahore,Pakistan	SAS	South Asian								HG02681		1000 Genomes on GRCh38,1000 Genomes phase 3 release
HG02683	PK16	female	child	SAME1839298	PJL	Punjabi in Lahore,Pakistan	SAS	South Asian
HG02684	PK17	male	father	SAME1839292	PJL	Punjabi in Lahore,Pakistan	SAS	South Asian										1000 Genomes on GRCh38,1000 Genomes phase 3 release
HG02685	PK17	female	mother	SAME1839286	PJL	Punjabi in Lahore,Pakistan	SAS	South Asian										1000 Genomes on GRCh38,1000 Genomes phase 3 release
HG02686	PK17	male	child	SAME1839277	PJL	Punjabi in Lahore,Pakistan	SAS	South Asian										1000 Genomes phase 3 release
HG02687	PK18	male	father	SAME1839270	PJL	Punjabi in Lahore,Pakistan	SAS	South Asian								HG03705		1000 Genomes on GRCh38,1000 Genomes phase 3 release
HG02688	PK18	female	mother	SAME1839358	PJL	Punjabi in Lahore,Pakistan	SAS	South Asian										1000 Genomes on GRCh38,1000 Genomes phase 3 release
HG02689	PK18	male	child	SAME1839355	PJL	Punjabi in Lahore,Pakistan	SAS	South Asian										1000 Genomes phase 3 release
HG02690	PK19	male	father	SAME1839088	PJL	Punjabi in Lahore,Pakistan	SAS	South Asian										1000 Genomes on GRCh38,1000 Genomes phase 3 release
HG02691	PK19	female	mother	SAME1839084	PJL	Punjabi in Lahore,Pakistan	SAS	South Asian										1000 Genomes on GRCh38,1000 Genomes phase 3 release
HG02692	PK19	female	child	SAME1839078	PJL	Punjabi in Lahore,Pakistan	SAS	South Asian
HG02694	PK20	female	mother	SAME1839065	PJL	Punjabi in Lahore,Pakistan	SAS	South Asian										1000 Genomes on GRCh38,1000 Genomes phase 3 release
HG02696	PK21	male	father	SAME1839149	PJL	Punjabi in Lahore,Pakistan	SAS	South Asian										1000 Genomes on GRCh38,1000 Genomes phase 3 release
HG02697	PK21	female	mother	SAME1839142	PJL	Punjabi in Lahore,Pakistan	SAS	South Asian										1000 Genomes on GRCh38,1000 Genomes phase 3 release
HG02698	PK21	male	child	SAME1839137	PJL	Punjabi in Lahore,Pakistan	SAS	South Asian										1000 Genomes phase 3 release
HG02699	PK22	male	father	SAME1839129	PJL	Punjabi in Lahore,Pakistan	SAS	South Asian								HG02700		1000 Genomes on GRCh38,1000 Genomes phase 3 release
HG02700	PK22	female	mother	SAME1840159	PJL	Punjabi in Lahore,Pakistan	SAS	South Asian								HG02699		1000 Genomes on GRCh38,1000 Genomes phase 3 release
HG02701	PK22	male	child	SAME1840152	PJL	Punjabi in Lahore,Pakistan	SAS	South Asian
HG02724	PK23	male	father	SAME1839740	PJL	Punjabi in Lahore,Pakistan	SAS	South Asian										1000 Genomes on GRCh38,1000 Genomes phase 3 release
HG02725	PK23	female	mother	SAME1839737	PJL	Punjabi in Lahore,Pakistan	SAS	South Asian										1000 Genomes on GRCh38,1000 Genomes phase 3 release
HG02726	PK23	female	child	SAME1839732	PJL	Punjabi in Lahore,Pakistan	SAS	South Asian										1000 Genomes phase 3 release
HG02727	PK24	male	father	SAME1839727	PJL	Punjabi in Lahore,Pakistan	SAS	South Asian										1000 Genomes on GRCh38,1000 Genomes phase 3 release
HG02728	PK24	female	mother	SAME1839722	PJL	Punjabi in Lahore,Pakistan	SAS	South Asian										1000 Genomes on GRCh38,1000 Genomes phase 3 release
HG02729	PK24	male	child	SAME1839715	PJL	Punjabi in Lahore,Pakistan	SAS	South Asian										1000 Genomes phase 3 release
HG02731	PK25	female	mother	SAME1839886	PJL	Punjabi in Lahore,Pakistan	SAS	South Asian										1000 Genomes on GRCh38,1000 Genomes phase 3 release
HG02733	PK26	male	father	SAME1839874	PJL	Punjabi in Lahore,Pakistan	SAS	South Asian										1000 Genomes on GRCh38,1000 Genomes phase 3 release
HG02734	PK26	female	mother	SAME1839869	PJL	Punjabi in Lahore,Pakistan	SAS	South Asian										1000 Genomes on GRCh38,1000 Genomes phase 3 release
HG02735	PK26	male	child	SAME1839866	PJL	Punjabi in Lahore,Pakistan	SAS	South Asian										1000 Genomes phase 3 release
HG02736	PK27	male	father	SAME1839860	PJL	Punjabi in Lahore,Pakistan	SAS	South Asian										1000 Genomes on GRCh38,1000 Genomes phase 3 release
HG02737	PK27	female	mother	SAME1839857	PJL	Punjabi in Lahore,Pakistan	SAS	South Asian										1000 Genomes on GRCh38,1000 Genomes phase 3 release
HG02738	PK27	male	child	SAME1839560	PJL	Punjabi in Lahore,Pakistan	SAS	South Asian
HG02774	PK28	male	father	SAME1839028	PJL	Punjabi in Lahore,Pakistan	SAS	South Asian										1000 Genomes on GRCh38,1000 Genomes phase 3 release
HG02775	PK28	female	mother	SAME1839022	PJL	Punjabi in Lahore,Pakistan	SAS	South Asian										1000 Genomes on GRCh38,1000 Genomes phase 3 release
HG02776	PK28	female	child	SAME1839017	PJL	Punjabi in Lahore,Pakistan	SAS	South Asian
HG02778	PK29	female	mother	SAME1839100	PJL	Punjabi in Lahore,Pakistan	SAS	South Asian										1000 Genomes on GRCh38,1000 Genomes phase 3 release
HG02779	PK29	male	child	SAME1839097	PJL	Punjabi in Lahore,Pakistan	SAS	South Asian
HG02780	PK30	male	father	SAME1839169	PJL	Punjabi in Lahore,Pakistan	SAS	South Asian										1000 Genomes on GRCh38,1000 Genomes phase 3 release
HG02781	PK30	female	mother	SAME1839167	PJL	Punjabi in Lahore,Pakistan	SAS	South Asian										1000 Genomes on GRCh38
HG02783	PK31	male	father	SAME1839162	PJL	Punjabi in Lahore,Pakistan	SAS	South Asian										1000 Genomes on GRCh38,1000 Genomes phase 3 release
HG02784	PK31	female	mother	SAME1839157	PJL	Punjabi in Lahore,Pakistan	SAS	South Asian										1000 Genomes on GRCh38,1000 Genomes phase 3 release
HG02785	PK31	female	child	SAME1840298	PJL	Punjabi in Lahore,Pakistan	SAS	South Asian										1000 Genomes phase 3 release
HG02786	PK32	male	father	SAME1840292	PJL	Punjabi in Lahore,Pakistan	SAS	South Asian										1000 Genomes on GRCh38,1000 Genomes phase 3 release
HG02787	PK32	female	mother	SAME1840288	PJL	Punjabi in Lahore,Pakistan	SAS	South Asian										1000 Genomes on GRCh38,1000 Genomes phase 3 release
HG02788	PK32	female	child	SAME1840285	PJL	Punjabi in Lahore,Pakistan	SAS	South Asian
HG02789	PK33	male	father	SAME1840280	PJL	Punjabi in Lahore,Pakistan	SAS	South Asian										1000 Genomes on GRCh38,1000 Genomes phase 3 release
HG02790	PK33	female	mother	SAME1840345	PJL	Punjabi in Lahore,Pakistan	SAS	South Asian										1000 Genomes on GRCh38,1000 Genomes phase 3 release
HG02791	PK33	male	child	SAME1840342	PJL	Punjabi in Lahore,Pakistan	SAS	South Asian										1000 Genomes phase 3 release
HG02792	PK34	male	father	SAME1840416	PJL	Punjabi in Lahore,Pakistan	SAS	South Asian										1000 Genomes on GRCh38,1000 Genomes phase 3 release
HG02793	PK34	female	mother	SAME1840415	PJL	Punjabi in Lahore,Pakistan	SAS	South Asian										1000 Genomes on GRCh38,1000 Genomes phase 3 release
HG02794	PK34	male	child	SAME1840410	PJL	Punjabi in Lahore,Pakistan	SAS	South Asian
HG03015	PK35	male	father	SAME1839940	PJL	Punjabi in Lahore,Pakistan	SAS	South Asian										1000 Genomes on GRCh38,1000 Genomes phase 3 release
HG03016	PK35	female	mother	SAME1839952	PJL	Punjabi in Lahore,Pakistan	SAS	South Asian										1000 Genomes on GRCh38,1000 Genomes phase 3 release
HG03017	PK35	male	child	SAME1839956	PJL	Punjabi in Lahore,Pakistan	SAS	South Asian
HG03018	PK36	male	father	SAME1840053	PJL	Punjabi in Lahore,Pakistan	SAS	South Asian										1000 Genomes on GRCh38,1000 Genomes phase 3 release
HG03019	PK36	female	mother	SAME1840060	PJL	Punjabi in Lahore,Pakistan	SAS	South Asian										1000 Genomes on GRCh38,1000 Genomes phase 3 release
HG03021	PK37	male	father	SAME1839789	PJL	Punjabi in Lahore,Pakistan	SAS	South Asian										1000 Genomes on GRCh38,1000 Genomes phase 3 release
HG03022	HG03022	female	unrel	SAME1839795	PJL	Punjabi in Lahore,Pakistan	SAS	South Asian										1000 Genomes on GRCh38,1000 Genomes phase 3 release
HG03023	PK37	male	child	SAME1839797	PJL	Punjabi in Lahore,Pakistan	SAS	South Asian
HG03228	PK38	male	father	SAME1839232	PJL	Punjabi in Lahore,Pakistan	SAS	South Asian								HG03229		1000 Genomes on GRCh38,1000 Genomes phase 3 release
HG03229	PK38	female	mother	SAME1839234	PJL	Punjabi in Lahore,Pakistan	SAS	South Asian								HG03228		1000 Genomes on GRCh38,1000 Genomes phase 3 release
HG03230	PK38	female	child	SAME1839335	PJL	Punjabi in Lahore,Pakistan	SAS	South Asian
HG03234	PK40	male	father	SAME1839357	PJL	Punjabi in Lahore,Pakistan	SAS	South Asian										1000 Genomes on GRCh38,1000 Genomes phase 3 release
HG03235	PK40	female	mother	SAME1839360	PJL	Punjabi in Lahore,Pakistan	SAS	South Asian										1000 Genomes on GRCh38,1000 Genomes phase 3 release
HG03236	PK40	female	child	SAME1839276	PJL	Punjabi in Lahore,Pakistan	SAS	South Asian
HG03237	PK41	male	father	SAME1839282	PJL	Punjabi in Lahore,Pakistan	SAS	South Asian										1000 Genomes on GRCh38,1000 Genomes phase 3 release
HG03238	PK41	female	mother	SAME1839289	PJL	Punjabi in Lahore,Pakistan	SAS	South Asian										1000 Genomes on GRCh38,1000 Genomes phase 3 release
HG03239	PK41	female	child	SAME1839295	PJL	Punjabi in Lahore,Pakistan	SAS	South Asian										1000 Genomes phase 3 release
HG03487	PK42	male	father	SAME1839480	PJL	Punjabi in Lahore,Pakistan	SAS	South Asian										1000 Genomes on GRCh38
HG03488	PK42	female	mother	SAME1839486	PJL	Punjabi in Lahore,Pakistan	SAS	South Asian										1000 Genomes on GRCh38,1000 Genomes phase 3 release
HG03489	PK42	male	child	SAME1839494	PJL	Punjabi in Lahore,Pakistan	SAS	South Asian
HG03490	PK43	male	father	SAME1839259	PJL	Punjabi in Lahore,Pakistan	SAS	South Asian										1000 Genomes on GRCh38,1000 Genomes phase 3 release
HG03491	PK43	female	mother	SAME1839264	PJL	Punjabi in Lahore,Pakistan	SAS	South Asian										1000 Genomes on GRCh38,1000 Genomes phase 3 release
HG03492	PK43	male	child	SAME1839196	PJL	Punjabi in Lahore,Pakistan	SAS	South Asian										1000 Genomes phase 3 release
HG03618	PK44	male	father	SAME1840062	PJL	Punjabi in Lahore,Pakistan	SAS	South Asian										1000 Genomes on GRCh38
HG03619	PK44	female	mother	SAME1840064	PJL	Punjabi in Lahore,Pakistan	SAS	South Asian										1000 Genomes on GRCh38,1000 Genomes phase 3 release
HG03620	PK44	female	child	SAME1839790	PJL	Punjabi in Lahore,Pakistan	SAS	South Asian
HG03621	PK45	male	father	SAME1839794	PJL	Punjabi in Lahore,Pakistan	SAS	South Asian										1000 Genomes on GRCh38
HG03624	PK46	male	father	SAME1839709	PJL	Punjabi in Lahore,Pakistan	SAS	South Asian										1000 Genomes on GRCh38,1000 Genomes phase 3 release
HG03625	PK46	female	mother	SAME1839719	PJL	Punjabi in Lahore,Pakistan	SAS	South Asian										1000 Genomes on GRCh38,1000 Genomes phase 3 release
HG03626	PK46	female	child	SAME1839723	PJL	Punjabi in Lahore,Pakistan	SAS	South Asian
HG03629	PK47	male	child	SAME1839738	PJL	Punjabi in Lahore,Pakistan	SAS	South Asian										1000 Genomes on GRCh38,1000 Genomes phase 3 release
HG03631	PK48	female	mother	SAME1839855	PJL	Punjabi in Lahore,Pakistan	SAS	South Asian										1000 Genomes on GRCh38,1000 Genomes phase 3 release
HG03633	PK49	male	father	SAME1839571	PJL	Punjabi in Lahore,Pakistan	SAS	South Asian										1000 Genomes on GRCh38,1000 Genomes phase 3 release
HG03634	PK49	female	mother	SAME1839575	PJL	Punjabi in Lahore,Pakistan	SAS	South Asian										1000 Genomes on GRCh38,1000 Genomes phase 3 release
HG03635	PK49	female	child	SAME1839578	PJL	Punjabi in Lahore,Pakistan	SAS	South Asian
HG03636	PK50	male	father	SAME1839586	PJL	Punjabi in Lahore,Pakistan	SAS	South Asian										1000 Genomes on GRCh38,1000 Genomes phase 3 release
HG03638	PK50	female	child	SAME1839592	PJL	Punjabi in Lahore,Pakistan	SAS	South Asian
HG03639	PK51	male	father	SAME1839603	PJL	Punjabi in Lahore,Pakistan	SAS	South Asian										1000 Genomes on GRCh38
HG03640	PK51	female	mother	SAME1839621	PJL	Punjabi in Lahore,Pakistan	SAS	South Asian										1000 Genomes on GRCh38,1000 Genomes phase 3 release
HG03641	PK51	male	child	SAME1839626	PJL	Punjabi in Lahore,Pakistan	SAS	South Asian
HG03649	PK52	male	father	SAME1839396	PJL	Punjabi in Lahore,Pakistan	SAS	South Asian										1000 Genomes on GRCh38,1000 Genomes phase 3 release
HG03650	PK52	female	mother	SAME1839488	PJL	Punjabi in Lahore,Pakistan	SAS	South Asian										1000 Genomes on GRCh38
HG03651	PK52	male	child	SAME1839498	PJL	Punjabi in Lahore,Pakistan	SAS	South Asian
HG03652	PK53	male	father	SAME1839505	PJL	Punjabi in Lahore,Pakistan	SAS	South Asian										1000 Genomes on GRCh38,1000 Genomes phase 3 release
HG03653	PK53	female	mother	SAME1839508	PJL	Punjabi in Lahore,Pakistan	SAS	South Asian										1000 Genomes on GRCh38,1000 Genomes phase 3 release
HG03654	PK53	male	child	SAME1839513	PJL	Punjabi in Lahore,Pakistan	SAS	South Asian
HG03656	PK54	female	mother	SAME1839435	PJL	Punjabi in Lahore,Pakistan	SAS	South Asian										1000 Genomes on GRCh38
HG03657	PK54	male	child	SAME1839439	PJL	Punjabi in Lahore,Pakistan	SAS	South Asian
HG03660	PK55	male	child	SAME1839218	PJL	Punjabi in Lahore,Pakistan	SAS	South Asian										1000 Genomes on GRCh38,1000 Genomes phase 3 release
HG03663	PK56	male	child	SAME1839317	PJL	Punjabi in Lahore,Pakistan	SAS	South Asian										1000 Genomes on GRCh38,1000 Genomes phase 3 release
HG03667	PK58	male	father	SAME1839331	PJL	Punjabi in Lahore,Pakistan	SAS	South Asian										1000 Genomes on GRCh38,1000 Genomes phase 3 release
HG03668	PK58	female	mother	SAME1839338	PJL	Punjabi in Lahore,Pakistan	SAS	South Asian										1000 Genomes on GRCh38,1000 Genomes phase 3 release
HG03669	PK58	female	child	SAME1839345	PJL	Punjabi in Lahore,Pakistan	SAS	South Asian
HG03699	PK59	male	father	SAME1840153	PJL	Punjabi in Lahore,Pakistan	SAS	South Asian										1000 Genomes on GRCh38
HG03700	PK59	female	mother	SAME1840010	PJL	Punjabi in Lahore,Pakistan	SAS	South Asian										1000 Genomes on GRCh38
HG03701	PK59	male	child	SAME1840016	PJL	Punjabi in Lahore,Pakistan	SAS	South Asian
HG03702	PK60	male	father	SAME1840029	PJL	Punjabi in Lahore,Pakistan	SAS	South Asian										1000 Genomes on GRCh38,1000 Genomes phase 3 release
HG03703	PK60	female	mother	SAME1840032	PJL	Punjabi in Lahore,Pakistan	SAS	South Asian										1000 Genomes on GRCh38,1000 Genomes phase 3 release
HG03704	PK60	female	child	SAME1840040	PJL	Punjabi in Lahore,Pakistan	SAS	South Asian
HG03705	PK61	male	father	SAME1840051	PJL	Punjabi in Lahore,Pakistan	SAS	South Asian								HG02687		1000 Genomes on GRCh38,1000 Genomes phase 3 release
HG03706	PK61	female	mother	SAME1839758	PJL	Punjabi in Lahore,Pakistan	SAS	South Asian										1000 Genomes on GRCh38,1000 Genomes phase 3 release
HG03707	PK61	male	child	SAME1839761	PJL	Punjabi in Lahore,Pakistan	SAS	South Asian
HG03708	PK62	male	father	SAME1839773	PJL	Punjabi in Lahore,Pakistan	SAS	South Asian										1000 Genomes on GRCh38,1000 Genomes phase 3 release
HG03709	PK62	female	mother	SAME1839780	PJL	Punjabi in Lahore,Pakistan	SAS	South Asian										1000 Genomes on GRCh38,1000 Genomes phase 3 release
HG03710	PK62	male	child	SAME1839891	PJL	Punjabi in Lahore,Pakistan	SAS	South Asian
HG03761	PK63	male	father	SAME1839114	PJL	Punjabi in Lahore,Pakistan	SAS	South Asian										1000 Genomes on GRCh38
HG03762	PK63	female	mother	SAME1839119	PJL	Punjabi in Lahore,Pakistan	SAS	South Asian										1000 Genomes on GRCh38,1000 Genomes phase 3 release
HG03763	PK63	male	child	SAME1839122	PJL	Punjabi in Lahore,Pakistan	SAS	South Asian
HG03765	PK64	female	mother	SAME1839131	PJL	Punjabi in Lahore,Pakistan	SAS	South Asian										1000 Genomes on GRCh38,1000 Genomes phase 3 release
HG03766	PK64	male	child	SAME1839136	PJL	Punjabi in Lahore,Pakistan	SAS	South Asian
HG03767	PK65	male	father	SAME1839141	PJL	Punjabi in Lahore,Pakistan	SAS	South Asian										1000 Genomes on GRCh38,1000 Genomes phase 3 release
HG03769	PK65	male	child	SAME1839154	PJL	Punjabi in Lahore,Pakistan	SAS	South Asian

## Sheet: PJL_Analysis_Status
Names of Analysis							Sample Name	Total	Gender (M/F)
1000 Genomes_phase3, Exome, GRCh38, GRCh38_phase3_Exome, GRCh38_phase3_Exome_Low_Coverage_WGS, High_Coverage_WGS, Low_Coverage_WGS							HG01583_male	1	1/0
1000 Genomes_phase3, Exome, GRCh38, GRCh38_phase3_Exome, GRCh38_phase3_Exome_Low_Coverage_WGS, HD_Genotype_Chip, Low_Coverage_WGS							HG03491_female	2	1/1
							HG03490_male
1000 Genomes_phase3, CG, Exome, GRCh38, GRCh38_phase3_Exome, GRCh38_phase3_Exome_Low_Coverage_WGS, Low_Coverage_WGS							HG02733_male	32	16/16
							HG02783_male
							HG02728_female
							HG02684_male
							HG02604_female
							HG02491_female
							HG02654_male
							HG02724_male
							HG02688_female
							HG02603_male
							HG02727_male
							HG02787_female
							HG02661_female
							HG02790_female
							HG02655_female
							HG03237_male
							HG02784_female
							HG03238_female
							HG02490_male
							HG02734_female
							HG02696_male
							HG02789_male
							HG02685_female
							HG02601_female
							HG02658_female
							HG02786_male
							HG02725_female
							HG02600_male
							HG02687_male
							HG02660_male
							HG02657_male
							HG02697_female
1000 Genomes_phase3, Exome, GRCh38, GRCh38_phase3_Exome, GRCh38_phase3_Exome_Low_Coverage_WGS, Low_Coverage_WGS							HG02649_female	62	31/31
							HG03708_male
							HG03015_male
							HG02700_female
							HG02792_male
							HG01589_male
							HG03021_male
							HG03624_male
							HG03022_female
							HG03019_female
							HG02737_female
							HG03762_female
							HG02778_female
							HG03652_male
							HG03767_male
							HG03649_male
							HG03633_male
							HG02699_male
							HG03018_male
							HG03706_female
							HG02780_male
							HG03765_female
							HG03653_female
							HG02648_male
							HG03619_female
							HG02682_female
							HG03705_male
							HG03625_female
							HG03016_female
							HG03663_male
							HG02597_male
							HG02793_female
							HG02681_male
							HG03631_female
							HG02652_female
							HG02775_female
							HG03229_female
							HG02774_male
							HG03634_female
							HG01586_male
							HG02694_female
							HG03702_male
							HG02731_female
							HG03629_male
							HG03668_female
							HG03640_female
							HG02691_female
							HG03228_male
							HG01593_female
							HG02494_female
							HG03488_female
							HG02651_male
							HG02736_male
							HG02493_male
							HG03709_female
							HG03636_male
							HG02690_male
							HG03660_male
							HG03703_female
							HG03235_female
							HG03667_male
							HG03234_male
Exome, GRCh38, Low_Coverage_WGS							HG02781_female	11	6/5
							HG03621_male
							HG03487_male
							HG03656_female
							HG01590_female
							HG03618_male
							HG03700_female
							HG03639_male
							HG03699_male
							HG03761_male
							HG03650_female
1000 Genomes_phase3, HD_Genotype_Chip							HG03492_male	1	1/0
1000 Genomes_phase3, CG							HG02729_male	15	9/6
							HG02656_male
							HG02698_male
							HG02605_female
							HG02785_female
							HG02689_male
							HG02686_male
							HG02662_female
							HG02735_male
							HG02791_male
							HG02659_female
							HG02602_male
							HG03239_female
							HG02726_female
							HG02492_male
